# Supplementary material for: Repurposing antiviral agents against mucormycosis
Source: PLoS One. 2026 Feb 18;21(2):e0342559. doi: 10.1371/journal.pone.0342559 (PMC12915971; doi:10.1371/journal.pone.0342559)
Supplement: S2 Data — (XLSX) [file pone.0342559.s002.xlsx]

## Sheet: Time Kill Assay - Standalone
	Control			AmB 1x			IMB-301 2x MIC			Obefazimod 2x MIC			BLT-1 2x MIC			U18666A 2x MIC
Time	Mean	S.D	N	Mean	S.D	N	Mean	S.D	N	Mean	S.D	N	Mean	S.D	N	Mean	S.D	N
0	0.06304	0.00145	5	0.06304	0.00145	5	0.06304	0.00145	5	0.06304	0.00145	5	0.06304	0.00145	5	0.06304	0.00145	5
4	0.0614	0.001425	5	0.06194	0.002339	5	0.06062	0.001066	5	0.08114	0.001099	5	0.0623	0.00156	5	0.06096	0.000907	5
6	0.06212	0.000327	5	0.06008	0.000585	5	0.0616	0.000628	5	0.07872	0.00241	5	0.06164	0.001104	5	0.06152	0.00089	5
12	0.14688	0.004131	5	0.06048	0.000712	5	0.06106	0.000773	5	0.07916	0.003462	5	0.06112	0.000342	5	0.06212	0.002075	5
24	0.21486	0.014772	5	0.06005	0.000645	5	0.06204	0.000518	5	0.11006	0.006799	5	0.06198	0.002118	5	0.06394	0.002874	5
48	0.22722	0.02495	5	0.05982	0.000779	5	0.0643	0.001259	5	0.1342	0.00739	5	0.06252	0.002494	5	0.06328	0.001173	5

## Sheet: Time Kill Assay - Combination
	Control			AmB 1 µg/mL			AmB 0.25 µg/mL			DAC 8 µg/mL			AmB 0.25 + DAC 8 µg/mL			VEL 8 µg/mL			AmB 0.25 + VEL 8 µg/mL
Time	Mean	S.D	N	Mean	S.D	N	Mean	S.D	N	Mean	S.D	N	Mean	S.D	N	Mean	S.D	N	Mean	S.D	N
0	0.06042	0.000638	5	0.06042	0.000638	5	0.06042	0.000638	5	0.06042	0.000638	5	0.06042	0.000638	5	0.06042	0.000638	5	0.06042	0.000638	5
4	0.05886	0.000439	5	0.06194	0.002339	5	0.05894	0.000643	5	0.062267	0.108568	5	0.05752	0.001038	5	0.0617	0.00062	5	0.06242	0.000716	5
6	0.05852	0.00065	5	0.06008	0.000585	5	0.05818	0.000295	5	0.0689	0.01775	5	0.0575	0.000992	5	0.06152	0.000512	5	0.06174	0.00059	5
12	0.1166	0.020612	5	0.06048	0.000712	5	0.0902	0.009673	5	0.1756	0.096293	5	0.05928	0.000719	5	0.11612	0.014197	5	0.06568	0.001326	5
24	0.23456	0.034467	5	0.06005	0.000645	5	0.2371	0.086402	5	0.266175	0.032858	5	0.07188	0.001013	5	0.20582	0.011197	5	0.07674	0.002148	5
48	0.24202	0.01035	5	0.05982	0.000779	5	0.24508	0.028328	5	0.2963	0.017191	5	0.25198	0.026111	5	0.26462	0.00668	5	0.25732	0.031337	5
